# Supplementary material for: Characterization of a New Toti-like Virus in Sea Bass, Dicentrarchus labrax
Source: Viruses. 2023 Dec 13;15(12):2423. doi: 10.3390/v15122423 (PMC10748352; doi:10.3390/v15122423)
Supplement: Supplementary file 1 [file viruses-15-02423-s001.zip]

Archive with 1 entries (1 files):
- viruses-2768481-supplementary.pdf
